# Supplementary material for: Propagation Characteristics of Multi-Frequency Arc-Shaped Flat-Plate Ultrasound in Xanthan Gum Viscous Systems and Its Influence on Rheological Properties
Source: Foods. 2025 Dec 9;14(24):4226. doi: 10.3390/foods14244226 (PMC12731867; doi:10.3390/foods14244226)
Supplement: Supplementary file 1 [file foods-14-04226-s001.zip]

Archive with 1 entries (1 files):
- foods-4007670-supplementary (1).pdf
